# Supplementary material for: A disordered encounter complex is central to the yeast Abp1p SH3 domain binding pathway
Source: PLoS Comput Biol. 2020 Sep 14;16(9):e1007815. doi: 10.1371/journal.pcbi.1007815 (PMC7514057; doi:10.1371/journal.pcbi.1007815)
Supplement: S1 Readme — (TXT) [file pcbi.1007815.s028.txt]

All data is available at https://creativematter.skidmore.edu/faculty_datasets/1

Download and uncompress the files.

The folder system:
There is a folder for the MD running files for each construct which contains: leap, pdb, prmtop, inpcrd, mdin, and scr (batch submission) files 

There is also an analysis folder for each construct, and one folder with all the python scripts used.
